# Supplementary material for: In Vitro Evaluation of the Anti-Diabetic Potential of Aqueous Acetone Helichrysum petiolare Extract (AAHPE) with Molecular Docking Relevance in Diabetes Mellitus
Source: Molecules. 2021 Dec 28;27(1):155. doi: 10.3390/molecules27010155 (PMC8746515; doi:10.3390/molecules27010155)
Supplement: Supplementary file 1 [file molecules-27-00155-s001.zip]

Archive with 1 entries (1 files):
- molecules-1455582-supplementary.pdf
